# Supplementary material for: Decision-making considerations for single-dose HPV vaccination, including drivers of schedule adoption or switch: insights from immunisation stakeholders in 19 low-income and middle-income countries
Source: BMJ Glob Health. 2026 Feb 16;11(2):e018779. doi: 10.1136/bmjgh-2024-018779 (PMC12911718; doi:10.1136/bmjgh-2024-018779)
Supplement: online supplemental file 1 [file bmjgh-11-2-s001.xlsx]

## Sheet: Thematic_Summary
Country	Program Type	Single-Dose Schedule?	Region	EPI program functionality	Presence of high-risk/key groups	Cervical cancer burden and interventions	Vaccine coverage and equity opportunities	Early adopters	Public health and political priorities	Vaccine hesitancy or acceptance	Single-dose evidence	Schedule performance	Off-label use	Service integration and routinization potential	Adaptation logistics	Storage and stock management capacity	Program timelines	Delivery models	Supply chain	Costs, cost-effectiveness, and sustainability	Funding sources	Vaccine price
Bangladesh	New Intro	Adopted	CSA		(+)	(+)	(+)	(+)	(+)	(+)	(+)	(+)		(+)				(+)	(+)	(+)	(+)
Burkina Faso	Mature	Adopted	WCA		(+)	(+)		(+)		(-)	(+)/(-)	(+)	(-)			(+)		(+)	(+)	(+)	(+)
Cambodia	New Intro	Adopted	SEA			(+)	(+)	(+)		(+)	(+)/(-)	(+)		(+)	(+)/(-)	(+)			(+)	(+)
Cameroon	Mature	Adopted	WCA			(+)	(+)	(+)	(+)	(-)	(+)/(-)				(+)/(-)					(+)	(+)
Cote d'Ivoire	Mature	Adopted	WCA		(+)	(+)	(+)			(-)	(+)/(-)	(+)			(+)			(+)		(+)	(+)	(+)
Eswatini	Mature	Pending	ESA		(-)	(+)			(+)	(+)/(-)	(+)	(+)	(+)/(-)		(+)/(-)			(-)		(+)	(+)
Ethiopia	Mature	Adopted	ESA		(+)	(+)	(+)	(+)	(+)	(+)/(-)	(+)/(-)	(+)	(-)	(+)	(+)/(-)				(+)	(+)	(+)
Ghana	New Intro	Pending	WCA		(+)/(-)	(+)	(+)	(+)	(-)	(-)	(+)/(-)	(+)	(+)/(-)		(+)/(-)	(+)			(+)	(+)	(+)
India	New Intro	Adopted	CSA					(+)			(+)	(+)								(+)		(+)
Indonesia	New Intro	Pending	SEA		(+)		(+)		(-)		(+)/(-)	(+)	(-)					(+)		(+)
Kenya	Mature	Pending	ESA			(+)	(+)	(+)	(+)	(+)/(-)	(+)/(-)	(+)	(-)		(-)	(+)				(+)		(+)
Laos	Mature	Adopted	SEA		(+)	(-)	(+)	(+)	(-)	(-)	(+)/(-)				(-)			(+)		(+)	(+)
Madagascar	New Intro	Pending	ESA			(+)	(+)	(+)	(+)/(-)	(+)		(+)								(+)	(+)	(+)
Nepal	New Intro	Pending	CSA		(+)	(+)	(+)	(+)	(+)		(+)/(-)	(+)	(+)/(-)					(+)	(+)	(+)	(+)
Nigeria	New Intro	Adopted	WCA		(+)	(+)	(+)				(+)/(-)	(+)							(+)	(+)	(+)
Pakistan	New Intro	Pending	CSA			(+)/(-)		(+)		(-)	(+)	(+)	(-)	(-)						(+)	(+)	(+)
Philippines	Mature	Pending	SEA			(+)			(+)	(-)		(+)	(-)	(-)					(+)	(+)	(+)	(+)
Tanzania	Mature	Adopted	ESA		(+)		(+)/(-)		(+)	(+)/(-)		(+)	(-)	(+)	(-)	(+)		(+)	(+)	(+)	(+)
Uganda	Mature	Pending	ESA		(-)			(+)			(+)/(-)	(+)	(-)		(-)	(+)				(+)
Legend
"Push" Factor (-)	Mixed (+)/(-)	"Pull" Factor (+)
